# Supplementary material for: Effects of Androgen Treatment on Growth in Patients with 5-α-Reductase Type 2 Deficiency
Source: J Pers Med. 2023 Jun 13;13(6):992. doi: 10.3390/jpm13060992 (PMC10301148; doi:10.3390/jpm13060992)
Supplement: Supplementary file 1 [file jpm-13-00992-s001.zip]

Archive with 1 entries (1 files):
- jpm-2394763-supplementary.pdf
